# Supplementary material for: The Importance of Entomo-Virological Investigation of Yellow Fever Virus to Strengthen Surveillance in Brazil
Source: Trop Med Infect Dis. 2023 Jun 20;8(6):329. doi: 10.3390/tropicalmed8060329 (PMC10305592; doi:10.3390/tropicalmed8060329)
Supplement: Supplementary file 1 [file tropicalmed-08-00329-s001.zip]

Archive with 1 entries (1 files):
- tropicalmed-2421546-supplementary.xlsx
